# Supplementary material for: Angular-Substituted [1,4]Thiazino[3,4-a]Isoquinolines: Biological Evaluation and In Silico Studies on DPP-IV Inhibition
Source: Int J Mol Sci. 2024 Nov 1;25(21):11753. doi: 10.3390/ijms252111753 (PMC11545999; doi:10.3390/ijms252111753)
Supplement: Supplementary file 1 [file ijms-25-11753-s001.zip]

Archive with 1 entries (1 files):
- ijms-3281050-supplementary.pdf
